# Supplementary material for: Investigating the Role of the Catalyst within Resorcinol–Formaldehyde Gel Synthesis
Source: Gels. 2021 Sep 15;7(3):142. doi: 10.3390/gels7030142 (PMC8482184; doi:10.3390/gels7030142)
Supplement: Supplementary file 1 [file gels-07-00142-s001.zip]

Archive with 1 entries (1 files):
- gels-1368678-supplementary.pdf
